# Supplementary material for: A new genus and species of mandibulate nasute termite (Isoptera, Termitidae, Syntermitinae) from Brazil
Source: Zookeys. 2011 Nov 21;(148):125–34. doi: 10.3897/zookeys.148.1278 (PMC3264409; doi:10.3897/zookeys.148.1278)
Supplement: XML Treatment for Acangaobitermes [file zookeys.148.1278-treatment1.xml]

<!DOCTYPE tp:taxon-treatment
  PUBLIC "-//TaxonX//DTD Taxonomic Treatment Publishing DTD v0 20100105//EN" "tax-treatment-NSO.dtd">
<tp:taxon-treatment xmlns:tp="http://www.plazi.org/taxpub"><tp:treatment-meta><mixed-citation publication-type="journal"><person-group><name><surname>Rocha</surname><given-names>Mauricio M.</given-names></name><name><surname>Cancello</surname><given-names>Eliana M.</given-names></name><name><surname>Cuezzo</surname><given-names>Carolina</given-names></name></person-group><article-title>A new genus and species of mandibulate nasute termite (Isoptera, Termitidae, Syntermitinae) from Brazil</article-title><source>Zookeys</source><day>21</day><month>11</month><year>2011</year><volume>2011</volume><issue>148</issue><fpage>125</fpage><lpage>134</lpage><pub-id pub-id-type="doi">10.3897/zookeys.148.1278</pub-id></mixed-citation></tp:treatment-meta><tp:nomenclature><tp:taxon-name>
                        <tp:taxon-name-part taxon-name-part-type="genus">Acangaobitermes</tp:taxon-name-part>
                        <object-id xmlns:xlink="http://www.w3.org/1999/xlink" xlink:type="simple">urn:lsid:zoobank.org:act:B72916A1-CF82-4685-BA8C-F48677C2A9B2</object-id>
                    		<object-id xmlns:xlink="http://www.w3.org/1999/xlink" xlink:type="simple">http://species-id.net/wiki/Acangaobitermes</object-id>
                    </tp:taxon-name><tp:taxon-status xmlns:xlink="http://www.w3.org/1999/xlink" xlink:type="simple">gen. n.</tp:taxon-status></tp:nomenclature><tp:treatment-sec sec-type="Type species"><title>Type species.</title><p><italic><tp:taxon-name>Acangaobitermes krishnai</tp:taxon-name></italic> sp. n.</p></tp:treatment-sec><tp:treatment-sec sec-type="Etymology"><title>Etymology.</title><p>From Tupi, indigenous South American language, <italic>acangaobi</italic> meaning funneled head and the Latin <italic>termes</italic> meaning termite, in reference to soldier head capsule shape in profile. The name is masculine.</p></tp:treatment-sec><tp:treatment-sec sec-type="Description"><title>Description.</title><p><bold>Imago.</bold> Unknown.</p><p><bold>Soldier.</bold> Monomorphic. Head capsule sub-quadrangular with almost parallel lateral margins and two very discrete saliencies on the latero-posterior corners (<xref ref-type="fig" rid="F3">Fig. 7</xref>, arrows). Surface of head capsule covered with numerous minute and closely set points of about equal diameter, forming a conspicuous and characteristic microsculpture (<xref ref-type="fig" rid="F3">Figs 7</xref>–<xref ref-type="fig" rid="F4">8</xref>). Frontal tube conical and upturned, in profile, apex with a relatively wide aperture surrounded by a white membrane. Antennae with 14 articles. Piercing slender mandibles; blade strongly curved inwards and upturned; a very small tooth at the base of the blade and a molar plate/prominence fully developed with no ridges. Clypeus very reduced. Labrum with a rounded and flat hyaline tip. Posmentum sub-rectangular with antero-lateral margins slightly concave. Coxae with a keel shape projection, pointing outwards and situated at distal antero-lateral margins (<xref ref-type="fig" rid="F1">Fig. 2</xref>, arrow). Tibial spurs 2:2:2.</p><fig id="F1" position="float" orientation="portrait"><label>Figures 1–4.</label><caption><p><italic><tp:taxon-name>Acangaobitermes krishnai</tp:taxon-name></italic> gen. et sp. n. <bold>1</bold> soldier head and pronotum in dorsal and profile view <bold>2</bold> soldier coxa in frontal view (arrow: keel shape projection) <bold>3</bold> worker mandibles <bold>4</bold> worker digestive tube <italic>in situ</italic>, a: dorsal view, b: right view, c: ventral view, d: left view and e: paunch in left view. MT= Mesenteric tongue; P1= first proctodeal segment (ileum); P3a and b = third proctodeal segment (paunch); P4a= first part of fourth proctodeal segment (colon).</p></caption><graphic xmlns:xlink="http://www.w3.org/1999/xlink" xlink:href="ZooKeys-148-125-g001.jpg" position="float" orientation="portrait" xlink:type="simple"/></fig><p><bold>Worker.</bold> Monomorphic. Head capsule rounded. Postclypeusinflated. Antennae with 14 articles. Left mandible (<xref ref-type="fig" rid="F1">Fig. 3</xref>): apical tooth larger than M1+2, margin between M1+2 and M3 sinuate, M3 distinct and smaller than M1+2, molar tooth conspicuous, partially hidden by molar prominence; molar prominence concave without ridges. Right mandible (<xref ref-type="fig" rid="F1">Figs 3</xref>, 5): apical tooth larger than marginal teeth, M1 and M2 clearly distinct, molar plate concave without ridges (<xref ref-type="fig" rid="F2">Fig. 5</xref>). Coxae smooth without projections. Body slender and elongated, digestive tube visible through abdominal sclerites. Tibial spurs 2:2:2.</p><fig id="F2" position="float" orientation="portrait"><label>Figures 5–6.</label><caption><p><italic><tp:taxon-name>Acangaobitermes krishnai</tp:taxon-name></italic> gen. et sp. n. <bold>5</bold> worker molar plate <bold>6</bold> enteric valve armature.</p></caption><graphic xmlns:xlink="http://www.w3.org/1999/xlink" xlink:href="ZooKeys-148-125-g002.jpg" position="float" orientation="portrait" xlink:type="simple"/></fig><p>Worker digestive tube. Crop asymmetrical, without any constriction separating it from gizzard. Cuticular armature of gizzard with 24 visible folds, six of first order, six of second and 12 of third; ratio between columnar and pulvillar belt approximately equal to one; pulvilli without armature or ornamentation. Mesenteron tubular. Short mixed seg<!--PageBreak-->ment present. Mesenteric tongue on the external side of the mesenteric arch, slightly strangled proximally. Two pairs of Malpighian tubules attached at the mesenteron-proctodeum junction, one internal side to the mesenteric arch and the other external. First proctodeal segment (P1), diagonal to body axis, more enlarged than mesenteron with about same size of proximal portion of paunch (P3a); distal end of P1 narrowed, forming a short neck prior to the attachment to P3. Enteric valve (P2) at the left side of the body. P3 slightly constricted between P3a and P3b. Dorsal torsion well-developed. P3 joined to colon (P4) on left side, isthmus short and parallel to body length. P4a dilated, U-Turn and P4b tubular.</p><sec sec-type="Comparisons with other genera of Syntermitinae"><title>Comparisons with other genera of <tp:taxon-name>Syntermitinae</tp:taxon-name></title><p>Soldiers of <italic><tp:taxon-name>Syntermes</tp:taxon-name></italic>, <italic><tp:taxon-name>Cornitermes</tp:taxon-name></italic>, <italic><tp:taxon-name>Labiotermes</tp:taxon-name></italic>, and <italic><tp:taxon-name>Procornitermes</tp:taxon-name></italic> have a short frontal tube, not exceeding the labrum; a well-developed hyaline tip to the labrum; straighter cutting mandibles, with well-developed marginal teeth; and a larger body size. Soldiers of <italic><tp:taxon-name>Cahuallitermes</tp:taxon-name></italic> have straighter cutting mandibles, with well-developed marginal teeth; a well-developed hyaline tip to the labrum; and a larger body size. Soldiers of <italic><tp:taxon-name>Embiratermes</tp:taxon-name></italic> and <italic><tp:taxon-name>Ibitermes</tp:taxon-name></italic> have a larger body size, straighter and large mandibles, with well-developed marginal teeth in <italic><tp:taxon-name>Embiratermes</tp:taxon-name></italic> or totally absent in <italic><tp:taxon-name>Ibitermes</tp:taxon-name></italic>. Soldiers of <italic><tp:taxon-name>Cyrilliotermes</tp:taxon-name></italic> and <italic><tp:taxon-name>Curvitermes</tp:taxon-name></italic> have aberrant mandibles, with a molar plate, molar prominence and marginal teeth very similar to their corresponding worker mandibles; apical tooth fish-hooked in <italic><tp:taxon-name>Curvitermes</tp:taxon-name></italic>, reduced in <italic><tp:taxon-name>Cyrilliotermes</tp:taxon-name></italic>; and the frontal tube cylindrical and elongate in <italic><tp:taxon-name>Cyrilliotermes</tp:taxon-name></italic> (see more details of these two genera, including the dissected soldier mandibles, in <xref ref-type="bibr" rid="B10">Mathews 1997</xref>, page 226). <italic><tp:taxon-name>Paracurvitermes</tp:taxon-name></italic> has a broader head capsule with well developed conical and shorter frontal tube than <italic><tp:taxon-name>Acangaobiermes</tp:taxon-name></italic>; the mandibles are much longer, less curved with triangular teeth, very different from the new genus. The soldiers of <italic><tp:taxon-name>Rynchotermes</tp:taxon-name></italic> have strongly curved mandibles; a very long frontal tube; procoxae with a spine-like lateral projection; and a much larger body size. Soldiers of <italic><tp:taxon-name>Armitermes</tp:taxon-name></italic> have the pronotum, mesonotum, and metanotum with serrate lateral margins; mandibles with well-developed marginal teeth; and a larger body size (see Rocha, 2011, for a redescription and new illustrations of the genus). Lastly, the genus <italic><tp:taxon-name>Macuxitermes</tp:taxon-name></italic> has dimorphic soldiers, with an aberrant head shape; pronotum, mesonotum and metanotum with serrate lateral margins; and mandibles with well-developed marginal teeth.</p><p>Despite differences in the shape of the soldier head, <italic><tp:taxon-name>Acangaobitermes</tp:taxon-name></italic> shares many exclusive traits with <italic><tp:taxon-name>Noirotitermes</tp:taxon-name></italic>. The worker of <italic><tp:taxon-name>Acangaobitermes</tp:taxon-name></italic> is very similar to that of <italic><tp:taxon-name>Noirotitermes</tp:taxon-name></italic>, with same mandibular pattern, body size and shape (elongate), labrum and digestive tract, including the enteric valve armature. The worker differences between both genera are: the inner margin of apical teeth in left and right mandibles are much more concave in <italic><tp:taxon-name>Noirotitermes</tp:taxon-name></italic> than in the new genus; the M3 in left mandibleand M2 in right mandible both are larger in <italic><tp:taxon-name>Acangaobitermes</tp:taxon-name></italic> than in <italic><tp:taxon-name>Noirotitermes</tp:taxon-name></italic>; and the insertion of the enteric valve is in the body axis, while in <italic><tp:taxon-name>Noirotitermes</tp:taxon-name></italic> it is perpendicular to the body axis.<!--PageBreak--></p><p>The soldiers of both species have the same microsculpturing on the head capsule surface and the internal granulations (<xref ref-type="fig" rid="F4">Fig. 8</xref>), that are otherwise absent in all other species of <tp:taxon-name>Syntermitinae</tp:taxon-name>. The piercing, upturned mandibles, with a single marginal tooth reduced are nearly identical in both genera, while in all other <tp:taxon-name>Syntermitinae</tp:taxon-name> the marginal teeth are well-developed (or completely absent in <italic><tp:taxon-name>Ibitermes</tp:taxon-name></italic>). The two occipital saliencies are present in both genera and in <italic><tp:taxon-name>Macuxitermes</tp:taxon-name></italic>, but are much more discrete in <italic><tp:taxon-name>Acangaobitermes</tp:taxon-name></italic> (<xref ref-type="fig" rid="F3">Fig. 7</xref>, arrows).</p><fig id="F3" position="float" orientation="portrait"><label>Figure 7.</label><caption><p><italic><tp:taxon-name>Acangaobitermes krishnai</tp:taxon-name></italic> gen. et sp. n. Soldier head in dorsal view (Arrows: saliencies on latero-posterior margins).</p></caption><graphic xmlns:xlink="http://www.w3.org/1999/xlink" xlink:href="ZooKeys-148-125-g003.jpg" position="float" orientation="portrait" xlink:type="simple"/></fig><p>The most conspicuous differences between the new genus and <italic><tp:taxon-name>Noirotitermes</tp:taxon-name></italic> are the shapes of the soldier head and pronotum. The pronotum is aberrant in <italic><tp:taxon-name>Noirotitermes</tp:taxon-name></italic> and saddle-shaped in <italic><tp:taxon-name>Acangaobitermes</tp:taxon-name></italic>, as is usual for otherSyntermitinae. The shape of the soldier head in <italic><tp:taxon-name>Noirotitermes</tp:taxon-name></italic> is unusual, with a very broad frontal tube and two protuberances like sharp corners at the rear, while in the new genus the frontal tube is elongate and conical, similar to <italic><tp:taxon-name>Armitermes</tp:taxon-name></italic>, and the posterior rear part of the head is devoid of conspicuous projections.</p></sec></tp:treatment-sec><tp:treatment-sec><!--Section generated to contain objects referenced in tp:taxon-treatment.--><fig id="F4" position="float" orientation="portrait"><label>Figure 8.</label><caption><p><italic><tp:taxon-name>Acangaobitermes krishnai</tp:taxon-name></italic> gen. et sp. n. Detail of the microsculputure of the soldier head capsule.</p></caption><graphic xmlns:xlink="http://www.w3.org/1999/xlink" xlink:href="ZooKeys-148-125-g004.jpg" position="float" orientation="portrait" xlink:type="simple"/></fig></tp:treatment-sec><ref-list><ref id="B10"><mixed-citation xmlns:xlink="http://www.w3.org/1999/xlink" xlink:type="simple"><person-group><name name-style="western"><surname>Mathews</surname><given-names>AGA</given-names></name></person-group> (<year>1977</year>)<source> Studies on termites from Mato Grosso State, Brazil.</source><publisher-name>Academia Brasileira de Ciências</publisher-name>, <publisher-loc>Rio de Janeiro</publisher-loc>, <lpage>267</lpage> pp.</mixed-citation></ref></ref-list></tp:taxon-treatment>
