# Supplementary material for: A new genus and species of mandibulate nasute termite (Isoptera, Termitidae, Syntermitinae) from Brazil
Source: Zookeys. 2011 Nov 21;(148):125–34. doi: 10.3897/zookeys.148.1278 (PMC3264409; doi:10.3897/zookeys.148.1278)
Supplement: XML Treatment for Acangaobitermes krishnai [file zookeys.148.1278-treatment2.xml]

<!DOCTYPE tp:taxon-treatment
  PUBLIC "-//TaxonX//DTD Taxonomic Treatment Publishing DTD v0 20100105//EN" "tax-treatment-NSO.dtd">
<tp:taxon-treatment xmlns:tp="http://www.plazi.org/taxpub"><tp:treatment-meta><mixed-citation publication-type="journal"><person-group><name><surname>Rocha</surname><given-names>Mauricio M.</given-names></name><name><surname>Cancello</surname><given-names>Eliana M.</given-names></name><name><surname>Cuezzo</surname><given-names>Carolina</given-names></name></person-group><article-title>A new genus and species of mandibulate nasute termite (Isoptera, Termitidae, Syntermitinae) from Brazil</article-title><source>Zookeys</source><day>21</day><month>11</month><year>2011</year><volume>2011</volume><issue>148</issue><fpage>125</fpage><lpage>134</lpage><pub-id pub-id-type="doi">10.3897/zookeys.148.1278</pub-id></mixed-citation></tp:treatment-meta><tp:nomenclature><tp:taxon-name>
                        <tp:taxon-name-part taxon-name-part-type="genus">Acangaobitermes</tp:taxon-name-part>
                        <tp:taxon-name-part taxon-name-part-type="species">krishnai</tp:taxon-name-part>
                        <object-id xmlns:xlink="http://www.w3.org/1999/xlink" xlink:type="simple">urn:lsid:zoobank.org:act:D82B4A68-0687-45E3-8275-AA24B9D4BFF3</object-id>
                    		<object-id xmlns:xlink="http://www.w3.org/1999/xlink" xlink:type="simple">http://species-id.net/wiki/Acangaobitermes_krishnai</object-id>
                    </tp:taxon-name><tp:taxon-status xmlns:xlink="http://www.w3.org/1999/xlink" xlink:type="simple">sp. n.</tp:taxon-status><xref ref-type="fig" rid="F1">Figs 1</xref><xref ref-type="fig" rid="F2"/><xref ref-type="fig" rid="F3"/><xref ref-type="fig" rid="F4"/><xref ref-type="fig" rid="F5">9</xref></tp:nomenclature><tp:treatment-sec sec-type="Holotype"><title>Holotype.</title><p>Soldier. Part of the lot MZUSP 13167, labeled “Parque Nac. Emas, GO, 22.iv.2004. Ninho 212, D. Costa col.” Kept separately in the same vial with paratypes.</p></tp:treatment-sec><tp:treatment-sec sec-type="Type-locality"><title>Type-locality.</title><p>BRAZIL. Goiás: Parque Nacional das Emas (<named-content xmlns:xlink="http://www.w3.org/1999/xlink" content-type="dwc:verbatimCoordinates" xlink:type="simple">18°01.49'S; 52°57.87'W</named-content>, 850 m).</p></tp:treatment-sec><tp:treatment-sec sec-type="Paratypes"><title>Paratypes.</title><p>Soldiers and workers of MZUSP 13167 with same data as holotype. Goiás: Parque Estadual da Serra de Caldas Novas (<named-content xmlns:xlink="http://www.w3.org/1999/xlink" content-type="dwc:verbatimCoordinates" xlink:type="simple">17°44.7'S; 48°37.5'W</named-content>, 1000 m), 23.iii.2008, D. E. Oliveira coll. (MZUSP 13168). Minas Gerais: Serra de São José (<named-content xmlns:xlink="http://www.w3.org/1999/xlink" content-type="dwc:verbatimCoordinates" xlink:type="simple">21°4.98'S; 44°10.02'W</named-content>, 1250m), 11.iv.2007, E.M. Cancello coll. (MZUSP 11956). Rondônia: UHE Santo Antônio (<named-content xmlns:xlink="http://www.w3.org/1999/xlink" content-type="dwc:verbatimCoordinates" xlink:type="simple">8°50.63'S; 64°3.75'W</named-content>, 100 m), 22.ix.2010, T. Carrijo &amp; R. Santos coll. (MZUSP 13670).</p></tp:treatment-sec><tp:treatment-sec sec-type="Diagnosis"><title>Diagnosis.</title><p>As for the genus (<italic>vide supra</italic>).</p><fig id="F4" position="float" orientation="portrait"><label>Figure 8.</label><caption><p><italic><tp:taxon-name>Acangaobitermes krishnai</tp:taxon-name></italic> gen. et sp. n. Detail of the microsculputure of the soldier head capsule.</p></caption><graphic xmlns:xlink="http://www.w3.org/1999/xlink" xlink:href="ZooKeys-148-125-g004.jpg" position="float" orientation="portrait" xlink:type="simple"/></fig></tp:treatment-sec><tp:treatment-sec sec-type="Etymology"><title>Etymology.</title><p>Named in honor of Dr Kumar Krishna, for his important contributions to termite taxonomy.</p></tp:treatment-sec><tp:treatment-sec sec-type="Description"><title>Description.</title><p><bold>Imago.</bold> Unknown.</p><p><bold>Soldier.</bold> Shape of head, frontal tube, labrum, mandibles, pronotum under generic description. Antennae with 14 articles, 2nd half size of 1st, 3rd half of 2nd, 4th half of 3rd, 5th twice the size of 4th, subsequent articles sub-equal and similar to third. Scattered bristles, short hairs and microscopic hairs on top and lateral sides of head capsule, few bristles at rear portion. Frontal tube with microscopic hairs along its length and hairs around aperture of frontal tube. Pronotum with bristles on margins, plus two pairs of bristles at middle of anterior lobe. Mesonotum and metanotum with a row of bristles on posterior margins. Abdominal tergites and sternites with short hairs over <!--PageBreak-->surfaces and bristles on posterior margins. Head orange, mandibles ferruginous, body pale-yellow. Measurements, in millimeters, of four soldiers including the holotype: LH: 1.26–1.52; WH: 0.62–0.70; LFT: 0.56–0.74; LT: 0.64–0.66.</p><fig id="F5" position="float" orientation="portrait"><label>Figure 9.</label><caption><p>Geographic distribution of <italic><tp:taxon-name>Acangaobitermes krishnai</tp:taxon-name></italic>, gen. et sp. n.</p></caption><graphic xmlns:xlink="http://www.w3.org/1999/xlink" xlink:href="ZooKeys-148-125-g005.jpg" position="float" orientation="portrait" xlink:type="simple"/></fig><p><bold>Worker.</bold> External morphology under generic description. Head capsule with scattered bristles, antennae with some short hairs and sparse bristles, pronotum with bristles on margins and over surface of anterior lobe, mesonotum and metanotum with bristles on posterior margins. Abdominal tergites and sternites with short hairs over surfaces and bristles on posterior margins.</p><p>Digestive tube (<xref ref-type="fig" rid="F1">Figs 4a–4e</xref>, <xref ref-type="fig" rid="F2">6</xref>). Coiling gut pattern and gizzard armature under generic description. P2 armature (<xref ref-type="fig" rid="F2">Fig. 6</xref>) with three longitudinal equidistant cushions covered with strong and erect spines oriented perpendicular to gut contents flow,<!--PageBreak--> among the cushions minor spines settled at different orientations. P3 internally ornamented with long cuticular filaments (as described in <xref ref-type="bibr" rid="B11">Noirot 2001</xref>).</p><p>Biology. All the samples were collected in the soil or in nests of <italic><tp:taxon-name>Cornitermes cumulans</tp:taxon-name></italic> (Kollar) and <italic><tp:taxon-name>Armitermes euamignathus</tp:taxon-name></italic> Silvestri, in areas of openformation. The <!--PageBreak-->specimens from state of Goiás are collected in a Cerrado formation. From the state of Rondônia in a border line between primary forest and pasture. From Minas Gerais state in a “Campo rupestre”, a characteristic altitudinal field, with granitic outcrops and composed by xeric vegetation.</p></tp:treatment-sec><tp:treatment-sec><!--Section generated to contain objects referenced in tp:taxon-treatment.--><fig id="F1" position="float" orientation="portrait"><label>Figures 1–4.</label><caption><p><italic><tp:taxon-name>Acangaobitermes krishnai</tp:taxon-name></italic> gen. et sp. n. <bold>1</bold> soldier head and pronotum in dorsal and profile view <bold>2</bold> soldier coxa in frontal view (arrow: keel shape projection) <bold>3</bold> worker mandibles <bold>4</bold> worker digestive tube <italic>in situ</italic>, a: dorsal view, b: right view, c: ventral view, d: left view and e: paunch in left view. MT= Mesenteric tongue; P1= first proctodeal segment (ileum); P3a and b = third proctodeal segment (paunch); P4a= first part of fourth proctodeal segment (colon).</p></caption><graphic xmlns:xlink="http://www.w3.org/1999/xlink" xlink:href="ZooKeys-148-125-g001.jpg" position="float" orientation="portrait" xlink:type="simple"/></fig><fig id="F2" position="float" orientation="portrait"><label>Figures 5–6.</label><caption><p><italic><tp:taxon-name>Acangaobitermes krishnai</tp:taxon-name></italic> gen. et sp. n. <bold>5</bold> worker molar plate <bold>6</bold> enteric valve armature.</p></caption><graphic xmlns:xlink="http://www.w3.org/1999/xlink" xlink:href="ZooKeys-148-125-g002.jpg" position="float" orientation="portrait" xlink:type="simple"/></fig><fig id="F3" position="float" orientation="portrait"><label>Figure 7.</label><caption><p><italic><tp:taxon-name>Acangaobitermes krishnai</tp:taxon-name></italic> gen. et sp. n. Soldier head in dorsal view (Arrows: saliencies on latero-posterior margins).</p></caption><graphic xmlns:xlink="http://www.w3.org/1999/xlink" xlink:href="ZooKeys-148-125-g003.jpg" position="float" orientation="portrait" xlink:type="simple"/></fig></tp:treatment-sec><ref-list><ref id="B11"><mixed-citation xmlns:xlink="http://www.w3.org/1999/xlink" xlink:type="simple"><person-group><name name-style="western"><surname>Noirot</surname><given-names>C</given-names></name></person-group> (<year>2001</year>)<article-title> The gut of termites (Isoptera) comparative anatomy, systematics, phylogeny. II - Higher termites (Termitinae).</article-title><source>Annales de la Société Entomologique de France </source><volume>37</volume> (<issue>4</issue>): <fpage>431</fpage>-<lpage>471</lpage>.</mixed-citation></ref></ref-list></tp:taxon-treatment>
